# Supplementary material for: Novel Substituted Purine Isosteres: Synthesis, Structure-Activity Relationships and Cytotoxic Activity Evaluation
Source: Molecules. 2021 Dec 31;27(1):247. doi: 10.3390/molecules27010247 (PMC8746528; doi:10.3390/molecules27010247)
Supplement: Supplementary file 1 [file molecules-27-00247-s001.zip]

Archive with 1 entries (1 files):
- molecules-1503764-supplementary.pdf
